# Supplementary material for: Biotype Determines Survival of Yersinia enterocolitica in Red Blood Cell Concentrates
Source: Int J Mol Sci. 2025 Jun 16;26(12):5775. doi: 10.3390/ijms26125775 (PMC12193566; doi:10.3390/ijms26125775)
Supplement: Supplementary file 1 [file ijms-26-05775-s001.zip]

Archive with 2 entries (2 files):
- Supplementary table S1.xlsx
- Supplementary Table S2.docx
