# Supplementary material for: Biotype Determines Survival of Yersinia enterocolitica in Red Blood Cell Concentrates
Source: Int J Mol Sci. 2025 Jun 16;26(12):5775. doi: 10.3390/ijms26125775 (PMC12193566; doi:10.3390/ijms26125775)
Supplement: Supplementary file 1 [file ijms-26-05775-s001.zip › Supplementary table S1.xlsx]

## Sheet: Sheet1
Assembly	176z	186dz	205dz	209z	28s	3d	58d	90z
# contigs	219	198	186	139	412	255	197	303
# contigs (>= 0 bp)	356	224	222	149	428	377	329	408
# contigs (>= 1000 bp)	208	190	174	135	397	244	177	277
# contigs (>= 5000 bp)	157	135	105	107	251	177	125	205
# contigs (>= 10000 bp)	111	104	85	87	155	128	102	136
# contigs (>= 25000 bp)	67	63	63	58	51	66	61	62
# contigs (>= 50000 bp)	25	24	34	31	10	17	31	11
Largest contig	154387	168549	225630	220450	77195	163728	159308	81656
Total length	4471798	4535787	5010064	4643428	4758372	4470698	4498073	4337367
Total length (>= 0 bp)	4500031	4541042	5018225	4646399	4761770	4495429	4523434	4359625
Total length (>= 1000 bp)	4464444	4529736	5000009	4640495	4746936	4462917	4483747	4316998
Total length (>= 5000 bp)	4335542	4364553	4835317	4566590	4369709	4286842	4347986	4134873
Total length (>= 10000 bp)	3998601	4133365	4687736	4416933	3671483	3923476	4183019	3639018
Total length (>= 25000 bp)	3286902	3417272	4325532	3920885	1991234	2950439	3550995	2387250
Total length (>= 50000 bp)	1803760	1918949	3291374	2874384	624721	1217426	2497399	667123
N50	40818	48128	66656	68710	20814	34190	56911	26961
N75	23592	25420	36632	39313	10925	17916	29109	15044
L50	35	32	21	23	69	42	27	54
L75	70	63	45	45	146	85	55	105
GC (%)	46.97	47.06	47.37	47.27	47.38	46.95	46.9	47.17
Mismatches
# N's	0	0	0	0	0	0	0	0
# N's per 100 kbp	0	0	0	0	0	0	0	0
